# Supplementary material for: General population normative values for the EORTC QLQ-C30 by age, sex, and health condition for the French general population
Source: J Patient Rep Outcomes. 2024 May 2;8:48. doi: 10.1186/s41687-024-00719-7 (PMC11065800; doi:10.1186/s41687-024-00719-7)
Supplement: Supplementary file 1 — Supplementary Material 1 [file 41687_2024_719_MOESM1_ESM.xlsx]

## Sheet: Tabelle1
Table 4: EORTC QLQ-C30 reference values for women and men in the general population of France (unweighted data)
	Men												Women
	Total		18–39 years		40–49 years		50–59 years		60–69 years		≥ 70 years		Total		18-39 years		40-49 years		50-59 years		60-69 years		≥ 70 years
	N = 487		N = 188		N = 83		N = 78		N = 71		N = 67		N = 514		N = 181		N = 83		N = 81		N = 76		N = 94
	Mean	SD	Mean	SD	Mean	SD	Mean	SD	Mean	SD	Mean	SD	Mean	SD	Mean	SD	Mean	SD	Mean	SD	Mean	SD	Mean	SD
Physical Functioning	90	16.0789	90.9898	17.2347	90.8667	14.0576	88.3333	18.335	90.1333	13.2762	88.1553	15.0329	88.1937	15.7303	89.8083	16.3697	88.1333	17.9624	89.0667	13.4337	87.6667	16.117	84.8	13.508
Social Functioning	91.4775	20.1092	91.164	22.1922	88.8333	20.8153	89.8333	21.0705	93.5	18.3721	95.4693	11.5103	89.6268	21.3454	89.0987	21.6552	86.8333	24.2183	88.8333	22.0011	92.6667	19.1764	91.3333	19.0287
Role Functioning	87.176	22.8667	86.9457	23.8292	89.6667	21.3125	84.1667	25.9183	88	21.7675	87.3786	19.2209	88.4118	22.0202	92.099	20.0936	85.8333	24.2275	86.6667	21.6071	89.3333	21.8135	84.3333	23.3174
Emotional Functioning	80.6004	22.8316	78.3907	25.4951	77	23.0246	81.1667	23.2614	84.3333	19.3324	86.7314	14.9581	72.9814	25.0711	65.3294	27.821	71.6667	26.8035	75	22.2167	80.5833	20.9906	81	18.2052
Cognitive Functioning	87.8089	19.9368	89.5511	21.1499	85.1667	21.0624	86.8333	22.0365	89	15.4249	86.0841	16.2289	85.7166	19.0571	83.3871	21.7652	84.6667	21.3007	85.1667	18.6588	91	13.9204	87.3333	14.0435
Global health status / QOL	69.9695	20.7478	73.4107	19.0837	65.1667	21.5179	67.5833	25.3251	69.4167	18.0032	69.6602	19.9544	66.425	19.424	65.7634	19.706	65.4167	20.4815	65.4167	19.5349	70.0833	17.5603	66.5	19.3237
Fatigue	24.7976	25.3859	29.5347	26.1716	25.4444	24.9101	25.1111	27.0527	17.5556	22.2793	17.9072	21.9648	30.4166	26.727	39.9796	28.3013	30.8889	27.0422	29.7778	25.193	18.3333	22.8884	21.8889	20.321
Nausea / Vomiting	4.25919	14.4124	7.06722	18.8213	4.16667	13.6991	2.83333	9.50505	2.33333	11.3898	0.161812	1.64663	4.00881	12.6637	5.28189	15.109	6	17.0215	3.5	11.1985	1.83333	6.23034	2	5.9385
Pain	18.079	23.8114	16.9395	21.9315	16.8333	25.2622	21.8333	28.4361	17	20.5559	19.5793	24.4789	20.963	25.4694	19.4419	26.4544	18.5	23.938	25.3333	28.01	19.6667	25.7064	23.3333	21.9759
Dyspnoea	13.6378	23.9042	11.1977	21.0261	11.3333	22.853	15.3333	26.1673	17.6667	27.0479	17.1521	26.0008	15.0491	23.6332	16.121	23.744	14.6667	24.7903	12.3333	21.5575	13	22.2048	17.3333	25.2928
Insomnia	21.2012	29.1851	18.1041	27.8019	28.6667	31.1062	25.3333	31.8687	18.3333	27.8365	18.7702	27.157	30.4352	31.2158	33.9949	33.5304	30	30.9197	34.6667	31.7912	26.6667	29.6351	23.3333	26.1744
Appetite loss	7.61091	20.5047	10.1322	24.158	8.33333	20.3295	6.33333	18.1871	4.66667	16.4606	4.20712	14.5609	8.36328	18.9971	11.2219	22.1495	9.33333	21.2531	9.66667	20.2886	3.66667	11.5217	4.66667	11.6285
Constipation	8.39039	18.5403	8.69311	19.8683	10.6667	22.1838	5	13.73	8.33333	17.3636	8.73786	15.4949	13.6436	23.2254	13.1863	24.2609	11.6667	20.8767	16.3333	24.4157	12.3333	20.4962	15	24.3401
Diarrhoea	7.93269	20.336	9.9308	23.8618	10.6667	21.6709	6.33333	18.7958	4.66667	14.2592	4.20712	12.9697	6.71608	17.2183	7.62904	15.5269	7	20.8336	7.66667	18.282	5.33333	15.5372	5	17.333
Financial Problems	7.48742	19.7976	8.46245	19.3789	11	25.1199	9.33333	24.689	3	10.7168	2.91262	11.5656	5.89968	18.771	5.77887	18.9026	10	26.1933	4.66667	14.2459	3.33333	12.0985	5.66667	18.3894
Summary Score	87.0141	15.6743	86.5724	17.2986	85.8017	16.1033	86.3248	16.0457	88.8009	13.5215	88.6997	11.5821	84.2565	14.447	82.5281	15.9708	83.7752	16.6551	83.4966	13.5533	87.7244	11.0232	85.865	11.8526
