# Supplementary material for: General population normative values for the EORTC QLQ-C30 by age, sex, and health condition for the French general population
Source: J Patient Rep Outcomes. 2024 May 2;8:48. doi: 10.1186/s41687-024-00719-7 (PMC11065800; doi:10.1186/s41687-024-00719-7)
Supplement: Supplementary file 2 — Supplementary Material 2 [file 41687_2024_719_MOESM2_ESM.xlsx]

## Sheet: Tabelle1
Table 5: EORTC QLQ-C30 reference values for general population of France by age, sex, and health condition (unweighted data)
	Male																								Female																								Total
	18-39 years				40-49 years				50-59 years				60-69 years				70+ years				Total				18-39 years				40-49 years				50-59 years				60-69 years				70+ years				Total				18-39 years
	one or more health conditions N= 54		no health condition N= 122		one or more health conditions N= 42		no health condition N= 39		one or more health conditions N= 42		no health condition N= 34		one or more health conditions N= 51		no health condition N= 17		one or more health conditions N= 44		no health condition N= 19		one or more health conditions N= 233		no health condition N= 231		one or more health conditions N= 73		no health condition N= 106		one or more health conditions N= 39		no health condition N= 36		one or more health conditions N= 45		no health condition N= 27		one or more health conditions N= 39		no health condition N= 35		one or more health conditions N= 69		no health condition N= 22		one or more health conditions N= 264		no health condition N= 225		one or more health conditions N= 127
	Mean	SD	Mean	SD	Mean	SD	Mean	SD	Mean	SD	Mean	SD	Mean	SD	Mean	SD	Mean	SD	Mean	SD	Mean	SD	Mean	SD	Mean	SD	Mean	SD	Mean	SD	Mean	SD	Mean	SD	Mean	SD	Mean	SD	Mean	SD	Mean	SD	Mean	SD	Mean	SD	Mean	SD	Mean
Physical Functioning	81.8485	24.2907	94.7087	11.9145	85.6	16.4386	96.7376	6.94772	80.3704	21.2725	97.5194	6.69227	88.0556	14.2365	95.8333	8.83088	84.8039	15.4669	97.7011	6.3045	84.1598	18.9478	95.7905	9.96092	84.3415	22.6516	93.3379	8.55299	81.1348	17.5313	97.5758	4.09977	85.8182	12.6669	96.3636	5.57077	80.5229	19.1908	95.7971	5.15513	81.8018	14.021	93.3333	6.974	82.894	17.8315	94.7619	7.19366	83.2736
Social Functioning	76.5161	31.7986	97.16	13.0404	81.6667	25.0792	97.1631	8.0324	81.7901	25.8195	99.2248	5.09999	91.2037	21.1761	99.3056	3.43334	93.8725	13.2198	100	0	84.8651	25.1805	97.8509	10.2967	80.3349	28.4795	94.8789	12.6553	76.9504	30.076	96.9697	9.02463	83.9394	24.4727	97.4747	8.48954	86.9281	25.0941	98.5507	5.92776	88.964	21.2496	97.8261	7.64021	83.6768	26.0071	96.3755	10.428	78.6991
Role Functioning	72.9335	33.6784	93.3859	14.9305	82.6667	26.5585	97.5177	8.51586	72.5309	29.9547	97.6744	8.62055	84.4907	24.3494	98.6111	4.74876	82.598	20.7362	100	0	78.9395	27.905	95.6368	12.1579	83.0577	28.3852	98.137	6.83229	76.2411	26.4693	98.8636	4.26003	81.8182	20.1442	97.4747	8.48954	79.7386	27.2312	99.6377	2.4661	80.4054	25.4993	94.9275	9.32783	80.6644	25.8322	98.1013	6.58036	78.7208
Emotional Functioning	69.553	23.3855	81.8908	25.0858	68.1667	23.5391	86.5248	18.3096	72.2222	26.8167	91.4729	11.8924	80.4398	20.8139	93.75	9.99703	83.4559	16.1305	94.2529	9.02597	74.7813	22.9935	85.9555	21.0764	54.057	27.9131	72.5815	25.2878	60.8156	29.1387	82.197	18.6878	71.6667	22.9331	80.303	16.9635	74.6732	24.1694	86.7754	15.4282	78.2658	18.9626	88.4058	13.9523	67.399	26.3824	78.7628	21.8997	60.695
Cognitive Functioning	78.6051	27.4223	93.7415	16.5452	77.6667	23.0349	93.617	13.7352	79.6296	26.8984	94.9612	9.32787	86.8056	16.8185	93.75	9.68454	81.8627	17.2844	95.4023	8.87983	81.0233	22.8457	94.0344	14.178	72.7637	27.6739	90.3175	12.4893	77.6596	23.6956	92.0455	11.6697	80.9091	20.4358	93.9394	10.0871	89.5425	16.0235	93.1159	11.4673	85.3604	15.1051	92.7536	8.46104	80.6237	22.1483	91.6934	11.5911	75.266
Global health status / QOL	64.1566	18.3031	78.9719	16.8788	56.3333	20.6312	73.9362	18.6431	54.0123	24.7073	83.3333	14.822	65.3935	18.6446	81.9444	9.16802	63.6029	19.3368	84.4828	12.0547	61.0805	20.6089	79.42	16.3216	56.0887	20.275	72.4868	16.5535	54.7872	20.8811	77.0833	13.8534	57.2727	17.1644	78.2828	15.7779	60.7843	16.9106	79.529	12.6777	62.1622	19.4764	78.9855	13.2851	58.379	19.2639	75.6299	15.3798	59.5447
Fatigue	41.2624	27.0477	24.1774	24.5653	32.4444	25.3329	18.2033	22.562	38.4774	28.4397	9.30233	13.7459	22.3765	24.0609	3.7037	7.14309	23.0392	24.0227	5.74713	10.2233	31.6319	26.8103	17.9851	22.3604	51.4992	30.9425	32.8319	23.4197	42.0804	28.3397	17.6768	17.3755	36.5657	26.0413	18.5185	15.9343	27.2331	26.781	8.69565	13.07	26.2763	20.8638	9.66184	12.2387	37.4177	28.469	22.7302	21.7666	47.1141
Nausea / Vomiting	15.4763	25.1437	3.50613	14.7669	6.33333	17.1678	1.06383	5.40026	4.01235	11.2142	1.55039	7.12609	3.00926	13.2563	0.694444	3.43334	0.245098	2.02942	0	0	6.17346	16.9672	2.31349	11.3826	9.75109	21.4883	1.58169	4.90793	8.86525	18.7097	1.13636	5.57958	5.75758	14.4536	1.0101	4.05318	2.28758	6.70434	1.44928	5.92776	2.47748	6.57921	0.724638	3.48068	5.94391	15.453	1.33946	4.95453	12.2036
Pain	31.1938	27.9303	10.9417	15.9865	26	28.8592	7.44681	16.9938	35.8025	31.5397	5.81395	10.2454	19.4444	21.9118	9.02778	13.1032	25.2451	27.0452	6.89655	13.1285	27.4219	27.7874	9.12831	15.0725	32.2517	32.789	11.0719	16.5031	29.4326	25.647	5.68182	10.1554	37.5758	29.3233	7.07071	13.2443	32.6797	29.1447	5.07246	9.24192	28.1532	22.0671	10.1449	15.7069	31.7252	28.076	8.70838	14.3446	31.7986
Dyspnoea	21.3949	29.8111	6.12574	13.7447	17.3333	28.0186	4.96454	13.894	25.3086	31.091	3.87597	10.8473	20.3704	27.8047	11.1111	25.6129	22.0588	27.4972	3.44828	10.4334	21.2814	28.7376	5.74768	14.3397	22.225	28.92	11.9129	18.5831	25.5319	28.0508	3.0303	9.7174	13.9394	22.9023	10.101	15.6133	20.915	26.7191	4.34783	11.3904	21.6216	26.7205	2.89855	9.61849	20.9599	26.972	8.23087	15.7635	21.8694
Insomnia	28.1558	30.1995	14.3801	26.5405	37.3333	33.4964	19.8582	25.7438	38.2716	33.9874	9.30233	19.7522	21.7593	28.6986	9.72222	25.2501	25	30.256	5.74713	12.9411	29.6461	31.6304	13.525	24.7009	50.9563	32.9689	22.7236	29.0693	39.7163	31.6485	15.9091	20.9967	42.4242	34.8907	25.2525	22.1763	33.3333	34.7517	19.5652	21.8234	27.4775	27.2432	13.0435	19.4646	39.1206	32.9977	20.5106	25.3207	41.1894
Appetite loss	22.2935	33.7087	4.74828	14.8441	10	21.6043	5.67376	17.5099	11.1111	23.4075	0.775194	5.09999	5.55556	18.6097	2.77778	9.49751	5.88235	17.2915	1.14943	6.25114	11.3259	24.7327	3.88733	13.5345	16.5372	27.8606	7.81949	16.6361	14.8936	24.9325	3.0303	9.7174	13.9394	24.641	5.05051	12.1813	6.53595	14.984	0.724638	4.93219	5.40541	12.3763	2.89855	9.61849	11.4706	22.2827	5.14788	13.4507	19.003
Constipation	15.7233	24.8991	6.08064	17.1859	17.3333	28.0186	3.5461	10.4112	6.79012	16.3976	3.10078	9.82894	10.6481	19.2961	2.77778	9.49751	11.7647	17.12	2.29885	8.68115	12.5375	21.8075	4.66408	14.2091	19.7946	30.8188	8.56585	17.3751	12.766	19.1462	7.57576	17.4508	21.2121	27.5494	10.101	17.7123	13.7255	23.3375	11.5942	17.5846	17.1171	26.6125	10.1449	15.7069	17.4096	26.615	9.20905	17.2055	18.0506
Diarrhoea	16.4196	29.5126	7.36789	21.2713	14.6667	25.3927	5.67376	14.4762	11.1111	24.2911	0.775194	5.09999	6.48148	16.492	0	0	5.88235	15.2353	0	0	10.9916	23.2037	4.97586	16.9289	9.76366	18.5319	5.95935	12.8332	8.51064	20.2726	3.0303	15.8188	10.9091	22.3208	4.0404	11.0881	5.22876	16.883	5.07246	14.0469	4.95495	16.2651	5.7971	21.7115	7.84711	18.7252	5.10584	14.306	12.6149
Financial Problems	17.8123	23.9216	4.79338	16.2227	18	30.3362	3.5461	15.9358	16.0494	31.6323	1.55039	7.12609	3.7037	11.9761	1.38889	6.86669	3.43137	13.11	1.14943	6.25114	11.7424	24.0816	3.5609	14.0249	12.2025	26.8202	0.746359	4.95519	16.3121	32.581	3.0303	12.0981	4.84848	11.8859	3.0303	9.76677	5.22876	15.5019	1.44928	6.89723	7.20721	20.8522	1.44928	6.96135	9.23061	23.1452	1.5624	7.61848	14.6055
Summary Score	75.9643	22.5185	91.043	12.7427	79.5632	18.3079	92.7023	8.40764	78.1276	17.4415	95.8736	5.86168	86.2577	14.8327	95.495	5.72723	85.1904	12.1995	97.0822	3.69047	80.9815	17.929	92.8493	10.5176	73.9828	20.0267	88.2143	8.85238	76.2311	16.3995	93.1216	6.64085	78.6022	13.8116	91.1085	6.34116	82.2666	12.3212	93.6427	5.32824	83.178	12.0939	93.2256	7.12054	78.7203	15.9199	90.6702	7.93308	74.8316
[truncated: 23 more columns]
